# Supplementary material for: Magnetron Sputtering as a Versatile Tool for Precise Synthesis of Hybrid Iron Oxide–Graphite Nanomaterial for Electrochemical Applications
Source: Nanomaterials (Basel). 2024 Jan 24;14(3):252. doi: 10.3390/nano14030252 (PMC10856520; doi:10.3390/nano14030252)
Supplement: Supplementary file 1 [file nanomaterials-14-00252-s001.zip]

Archive with 1 entries (1 files):
- nanomaterials-2751655-supplementary.pdf
